# Supplementary material for: Vertical and geographic distribution of copepod communities at late summer in the Amerasian Basin, Arctic Ocean
Source: PLoS One. 2019 Jul 11;14(7):e0219319. doi: 10.1371/journal.pone.0219319 (PMC6622501; doi:10.1371/journal.pone.0219319)
Supplement: S1 File — (XLSX) [file pone.0219319.s001.xlsx]

## Sheet: speceies abundance
	BN07(ind./1000m³)					BN08(ind./1000m³)					BN11(ind./1000m³)					ICE-A(ind./1000m³)					ICE-B(ind./1000m³)					ICE-C(ind./1000m³)					MS03(ind./1000m³)
种名	0-200	1000-2000	2000-3000	200-500	500-1000	0-200	1000-2000	2000-2400	200-500	500-1000	0-100	1000-2000	100-200	200-500	500-1000	0-200	1000-2000	2000-3000	200-500	500-1000	0-200	1000-2000	2000-3000	200-500	500-1000	0-200	1000-2000	2000-3000	200-500	500-1000	0-100	1000-1500	100-200	200-500	500-1000
Aetideopsis armata (Boeck, 1872)	0	0	0	0	0	0	0	0	0	8	0	0	0	0	0	0	0	0	0	0	0	0	0	0	0	0	0	0	0	0	0	0	0	0	0
Aetideopsis larva	0	0	0	0	0	0	0	0	0	0	0	0	0	0	0	0	0	0	0	0	0	0	0	0	0	0	0	0	0	0	0	0	40	0	0
Aetideopsis multiserrata (Wolfenden, 1904)	20	0	0	0	0	0	4	0	0	0	0	0	0	0	8	0	0	0	0	0	0	0	0	0	0	0	0	0	0	0	0	0	0	0	0
Aetideopsis rostrata Sars, 1903	0	8	0	0	0	0	0	0	133.333	8	0	0	40	66.6667	8	0	0	0	0	0	200	0	4	0	0	0	0	0	0	0	0	16	0	0	16
Amallothrix sp.	0	0	4	66.6667	0	0	0	0	0	0	0	0	0	0	0	0	0	0	0	0	0	0	0	0	0	0	0	0	0	0	0	0	0	0	0
Augaptilus glacialis Sars G.O., 1900	0	0	0	0	0	0	0	0	0	0	0	12	0	0	0	0	0	0	0	0	0	0	0	0	0	0	0	0	0	0	0	0	0	0	8
Augaptilus sp.	0	0	0	0	0	0	0	0	0	0	0	0	0	0	0	0	16	0	0	24	0	0	0	0	24	0	12	0	0	16	0	0	0	0	0
Batheuchaeta lamellata Brodsky, 1950	0	0	0	0	0	0	0	0	0	0	0	0	0	0	0	0	4	0	0	0	0	0	0	0	0	0	0	0	0	0	0	0	0	0	0
Bradyidius sp.	0	0	0	0	0	0	0	0	0	0	0	0	0	0	0	0	0	0	0	8	0	0	0	0	0	0	0	0	0	0	0	0	0	0	0
Calanus finmarchicus (Gunnerus, 1770)	0	0	0	0	0	0	0	0	0	0	0	0	80	66.6667	0	0	0	0	0	8	0	0	0	0	0	0	0	0	0	0	0	0	0	0	0
Calanus glacialis Jaschnov, 1955	2600	4	0	0	0	0	12	0	0	16	7200	0	0	0	24	1600	8	0	0	0	1400	20	0	0	0	160	8	0	0	8	5200	0	0	0	8
Calanus hyperboreus Kröyer, 1838	9600	44	4	400	72	15800	80	10	533.333	40	8000	24	0	133.333	280	6600	24	0	400	88	3000	40	0	66.6667	56	4600	28	0	200	72	7200	32	520	533.333	120
Calanus larva	0	28	0	0	0	0	0	0	0	0	6000	76	280	266.667	48	8400	52	0	0	0	11600	80	0	333.333	72	3300	28	0	933.333	152	5600	0	0	0	0
Centraugaptilus sp.	0	0	0	133.333	0	0	0	0	0	0	0	0	0	0	0	0	0	0	0	0	0	0	0	0	0	0	0	0	0	0	0	0	0	0	0
Chiridiella abyssalis Brodsky, 1950	0	4	4	0	8	0	4	0	0	8	0	4	0	0	0	0	8	0	0	8	0	0	0	0	0	0	0	0	0	0	0	0	0	0	0
Chiridiella reductella Markhaseva, 1996	0	4	0	0	0	0	0	0	0	0	0	0	0	0	0	0	0	0	0	0	0	0	0	0	0	0	0	0	0	0	0	0	0	0	0
Chiridius obtusifrons Sars, 1902	0	4	0	0	0	0	0	0	0	0	0	0	0	0	0	0	0	0	0	0	0	0	0	0	0	0	0	0	0	0	0	0	0	0	0
Chiridius sp.	0	0	0	0	0	0	0	0	0	0	0	0	0	0	0	0	4	0	0	0	0	0	0	0	0	0	0	0	0	0	0	0	0	0	0
Copepoda sp.	0	0	0	0	0	0	0	0	0	0	0	0	0	0	0	0	4	4	0	0	0	0	4	0	0	0	4	0	0	0	0	0	0	0	0
Copepodite	0	528	156	2600	704	3200	420	50	4133.33	816	0	400	960	2533.33	648	1000	452	64	2933.33	504	600	560	112	1666.67	648	900	156	72	2666.67	232	0	320	1160	3066.67	504
Euaugaptilus hyperboreus Brodsky, 1950	0	0	0	0	0	0	0	0	0	16	0	0	0	0	0	0	0	0	66.6667	0	0	0	0	0	0	0	0	0	0	0	0	8	0	0	0
Euaugaptilus larva	0	0	0	0	0	0	8	0	0	0	0	0	0	0	0	0	0	0	0	0	0	0	0	0	0	0	0	0	0	0	0	0	0	0	0
Euaugaptilus sp.	0	0	0	0	0	0	4	0	0	0	0	0	0	0	0	0	0	0	0	0	0	0	0	0	0	0	0	0	0	0	0	0	0	0	0
Eucalanus bungii Giesbrecht, 1892	0	0	0	0	0	0	0	0	0	0	0	0	0	66.6667	8	0	0	0	0	0	0	0	0	0	0	0	0	0	0	0	0	0	0	0	0
Euchirella sp.	0	0	0	0	0	0	0	0	0	0	0	0	0	0	0	0	0	0	0	0	0	0	0	0	0	0	0	0	0	0	0	0	0	0	8
Gaetanus brevispinus (Sars, 1900)	0	8	0	0	0	0	0	0	0	0	0	0	0	0	0	0	4	0	0	0	0	0	0	0	0	0	0	0	0	0	0	0	0	0	0
Gaetanus sp.1	0	4	0	266.667	16	0	0	0	0	0	0	0	0	0	0	0	0	0	66.6667	16	0	0	0	0	24	0	8	0	0	0	0	0	0	0	0
Gaetanus sp.2	0	0	0	0	0	0	0	0	0	48	0	0	0	0	0	0	0	0	0	0	0	0	0	0	0	100	8	0	0	8	0	0	0	0	0
Gaetanus sp.3	0	4	0	0	0	0	0	0	0	0	0	0	0	0	0	0	0	0	0	0	0	0	0	0	0	0	0	4	0	0	0	0	0	0	0
Gaetanus tenuispinus (Sars, 1900)	0	4	0	0	8	200	0	0	133.333	16	0	4	80	0	24	0	0	0	66.6667	0	0	0	0	0	0	200	0	0	0	0	0	0	0	0	0
Haloptilus acutifrons (Giesbrecht, 1892)	0	8	0	66.6667	8	0	8	0	0	0	0	4	0	0	0	0	0	0	0	0	0	20	4	0	0	0	0	0	0	0	0	0	0	0	0
Haloptilus longicirrus Brodsky, 1950	0	0	0	0	0	0	0	0	0	0	0	0	0	0	0	0	0	0	0	0	0	0	0	0	0	0	0	0	0	8	0	0	0	0	0
Heterorhabdus larva	0	0	0	0	0	0	0	0	0	0	0	0	0	0	0	0	0	0	66.6667	0	0	0	0	0	0	0	0	0	0	0	0	0	0	0	0
Heterorhabdus norvegicus (Boeck, 1872)	0	0	4	0	0	0	0	0	0	8	0	0	0	0	0	0	8	0	0	8	0	0	0	0	0	0	0	4	0	0	400	0	40	66.6667	0
Heterorhabdus sp.1	0	0	0	0	0	0	0	0	0	0	0	0	0	0	0	0	0	0	0	0	0	0	0	0	0	0	0	0	0	0	0	0	0	0	0
Heterorhabdus sp.2	0	0	0	0	0	0	0	0	0	0	0	0	0	0	0	0	0	0	0	0	0	0	0	0	0	100	0	0	0	0	0	0	0	0	0
Lophothrix sp.	0	0	0	0	0	0	4	0	0	0	0	0	0	0	0	0	0	0	0	0	0	0	0	0	0	0	0	0	0	0	0	0	0	0	0
Lucicutia anomala Brodsky, 1950	0	0	0	0	0	0	0	0	0	0	0	0	0	0	0	0	4	0	0	0	0	0	0	0	0	0	0	0	0	0	0	0	0	0	0
Lucicutia polaris Brodsky, 1950	0	20	0	0	0	0	12	0	0	0	0	32	0	0	0	0	12	16	0	0	0	0	8	0	0	0	4	8	0	0	0	16	0	0	0
Lucicutia sp.1	0	0	4	0	0	0	0	0	0	0	0	0	0	0	0	0	0	0	0	0	0	0	0	0	0	0	0	0	0	0	0	0	0	0	0
Lucicutia sp.2	0	0	0	0	0	0	0	10	0	0	0	0	0	0	0	0	0	0	0	0	0	40	0	0	0	0	0	0	0	0	0	0	0	0	0
Metridia longa (Lubbock, 1854)	400	8	4	533.333	8	3000	20	10	1466.67	8	2400	12	1160	466.667	0	4000	4	0	266.667	0	1600	0	0	133.333	8	300	4	0	533.333	8	160	8	640	866.667	88
Metridia princeps Giesbrecht, 1889	0	4	0	0	0	0	0	0	0	0	0	0	0	0	0	0	0	0	0	0	0	0	0	0	0	0	0	0	0	0	0	0	0	0	0
Mixtocalanus sp.	0	0	0	66.6667	0	0	0	0	133.333	0	0	0	0	0	16	0	0	0	66.6667	0	0	20	0	66.6667	0	0	0	0	133.333	0	0	0	0	0	0
Mormonilla sp.	0	0	0	0	0	0	0	0	0	0	0	0	0	0	0	0	0	0	0	0	0	0	0	0	0	100	0	0	0	0	0	0	0	0	0
Onchocalanus sp.	0	0	0	0	0	0	0	0	0	0	0	0	0	0	0	0	4	0	0	0	0	0	0	0	0	0	0	0	0	0	0	0	0	0	0
Paraeuchaeta glacialis (Hansen, 1887)	0	4	0	0	0	0	4	0	0	0	0	0	40	0	0	0	0	0	66.6667	0	400	0	0	0	0	300	0	0	0	0	40	0	80	133.333	0
Paraeuchaeta sp.	0	0	0	66.6667	0	0	0	0	0	0	0	0	0	0	0	0	0	0	0	0	0	0	4	0	0	0	0	0	0	0	0	0	0	0	0
Paraheterorhabdus compactus (Sars, 1900)	0	8	0	0	0	0	0	0	0	0	0	8	0	0	0	0	0	0	0	0	0	0	4	0	0	0	0	0	0	0	0	0	0	0	0
Paraeuchaeta larva	0	0	4	0	16	0	0	0	133.333	8	1200	0	0	0	0	600	0	0	0	16	0	0	0	0	0	0	4	0	0	8	400	8	0	0	0
Scaphocalanus larva	0	0	0	0	0	0	0	0	0	0	0	0	0	0	0	0	0	0	0	0	0	0	0	0	0	0	0	0	0	0	0	0	0	0	0
Scaphocalanus magnus (T. Scott, 1894)	400	0	0	133.333	0	0	0	0	666.667	8	0	4	200	333.333	48	200	0	0	266.667	24	0	20	4	133.333	16	100	8	0	200	24	0	0	0	66.6667	0
Scaphocalanus polaris Brodsky, 1950	0	0	0	0	0	0	0	0	0	0	0	0	0	0	0	0	0	0	0	0	0	0	8	0	0	0	0	8	0	0	0	0	0	0	0
Scaphocalanus sp.1	0	0	0	0	0	0	0	0	0	0	0	0	0	0	0	0	0	0	0	0	0	0	0	0	0	0	0	0	0	0	0	0	0	0	8
Scaphocalanus sp.2	0	52	16	0	32	0	0	0	0	0	0	12	0	0	152	0	0	0	133.333	24	0	120	8	200	24	0	20	0	333.333	24	0	8	0	0	0
Scaphocalanus sp.3	0	4	0	0	0	0	0	0	0	16	0	0	0	0	0	0	0	0	0	0	0	0	0	0	0	0	0	0	0	0	0	16	0	0	32
Scaphocalanus sp.4	0	0	0	0	0	0	0	0	0	16	0	0	0	0	0	0	0	0	0	0	0	0	0	0	0	0	0	0	0	0	0	0	0	0	0
Scolecithricella minor (Brady, 1883)	20	0	0	0	0	0	0	0	0	0	0	0	0	0	0	0	0	0	0	0	0	0	0	0	0	0	0	0	0	0	400	8	40	0	8
Scolecithricella sp.	0	0	0	0	0	0	0	0	0	0	0	4	0	0	0	0	0	0	0	0	0	0	0	0	0	0	0	0	0	0	0	0	0	0	0
Spinocalanus larva	0	0	28	0	0	0	0	0	0	0	0	0	0	0	0	0	0	4	0	0	0	0	0	0	0	0	0	0	0	0	0	0	0	0	0
Spinocalanus longispinus Brodsky, 1950	0	8	0	0	0	0	0	0	0	0	0	0	0	0	0	0	0	0	0	0	0	0	0	0	0	0	0	0	0	0	0	0	0	0	0
Spinocalanus magnus Wolfenden, 1904	20	20	0	333.333	40	0	12	0	933.333	24	0	4	0	1400	176	1000	12	0	1600	8	0	60	0	200	112	0	12	8	533.333	16	0	16	0	1000	56
Temorites brevis Sars, 1900	0	16	4	0	16	0	0	0	0	8	0	4	160	133.333	8	400	12	0	0	40	0	20	0	66.6667	0	0	0	0	0	24	0	16	0	133.333	0

## Sheet: Sampling information
Station	mon/day/yr	hh:mm	Depth (m)	Longitude [degrees_east]	Latitude [degrees_north]
MS03	7/28/2010	21:58-22:23	3890	-157.299	74.0675
BN07	8/23/2010	22:40-1:05	3610	-166.471	82.4825
BN08	8/4/2010	0:00-2:30	2758	-164.049	83.5285
BN11	8/6/2010	1:30-3:10	3881	-176.098	86.0808
ICE-A	8/11/2010	14:00-16:05	3990	-178.356	86.9194
ICE-B	8/15/2010	11:40-12:35	3990	-178.356	86.9194
ICE-C	8/18/2010	9:40-11:20	3990	-178.356	86.9194
